# Supplementary material for: Aerogel Composites Produced from Silica and Recycled Rubber Sols for Thermal Insulation
Source: Materials (Basel). 2022 Nov 8;15(22):7897. doi: 10.3390/ma15227897 (PMC9698560; doi:10.3390/ma15227897)
Supplement: Supplementary file 1 [file materials-15-07897-s001.zip]

Archive with 1 entries (1 files):
- materials-1943897-supplementary.pdf
